# Supplementary material for: The Effect of Heat Stress on Broiler Meat Quality and the Mechanisms Underlying Muscle Acidification: An In Vivo and In Vitro Study
Source: Metabolites. 2026 Apr 27;16(5):298. doi: 10.3390/metabo16050298 (PMC13208627; doi:10.3390/metabo16050298)
Supplement: Supplementary file 1 [file metabolites-16-00298-s001.zip]

Archive with 1 entries (1 files):
- metabolites-4227455-supplementary.xlsx
