# Supplementary material for: The Effect of Heat Stress on Broiler Meat Quality and the Mechanisms Underlying Muscle Acidification: An In Vivo and In Vitro Study
Source: Metabolites. 2026 Apr 27;16(5):298. doi: 10.3390/metabo16050298 (PMC13208627; doi:10.3390/metabo16050298)
Supplement: Supplementary file 1 [file metabolites-16-00298-s001.zip › metabolites-4227455-supplementary.xlsx]

## Sheet: Table S1 Data
(a) Body weight of yellow-feathered broilers (g)
100 d	Mean	Standard Deviation (SD)	Number of individuals (n)	P value
N	1261.67	45.44	30
H	1264.33	46.2	30	0.35654
110 d
N	1431.17	67.84	30
H	1360.83	67.7	30	0.03256
120 d
N	1410.67	62.58	30
H	1368	63.21	30	0.02359
(b) Corticosterone in yellow-feathered broilers（ng/mL）
100 d	Mean	Standard Deviation (SD)	Number of individuals (n)	P value
N	0.9824	0.1527	30
H	0.9931	0.1782	30	0.25693
110 d	Mean	Standard Deviation (SD)	Number of individuals (n)	P value
N	0.9777	0.1667	30
H	1.8086	0.2826	30	0.00071
120 d
N	1.0038	0.1898	30
H	1.8499	0.2882	30	0.00154
(c) Carcass weights of yellow-feathered broilers on 120 d (g)
Carc	Mean	Standard Deviation (SD)	Number of individuals (n)	P value
N	1300.67	11.14	30
H	1257.67	19.34	30	0.04824
Br
N	67.03	2.08	30
H	66.59	1.84	30	0.89542
Leg
N	91.16	1.8	30
H	90.97	1.88	30	0.98475
AF
N	49.55	3.73	30	0.98628
H	50.05	3.44	30
(c) Carcass traits of yellow-feathered broilers on 120 d (g)
D%	Mean	Standard Deviation (SD)	Number of individuals (n)	P value
N	92.2	0.17	30
H	91.91	0.21	30	0.98267
Sem%
N	57.83	0.51	30
H	56.95	0.54	30	0.98554
Br%
N	16.17	0.62	30
H	16.81	0.48	30	0.96899
Leg%
N	21.98	0.69	30
H	20.77	0.73	30	0.89564
AF%
N	12.05	0.99	30
H	12.33	0.66	30	0.98645

## Sheet: Table S2 Data
(a) pH after refrigeration of breast muscles of 120 d-yellow-feathered broilers
0 h	Mean	Standard Deviation (SD)	Number of individuals (n)	P value
N	5.78	0.05	15	0.0084
H	5.64	0.03	15
24 h
N	5.75	0.02	15	0.155
H	5.73	0.02	15
48 h
N	5.77	0.04	15	0.281
H	5.8	0.02	15
(b) pH after refrigeration of leg muscles of 120 d- yellow-feathered broilers
0 h	Mean	Standard Deviation (SD)	Number of individuals (n)	P value
N	5.88	0.05	15	0.036
H	5.77	0.02	15
24 h
N	5.94	0.03	15	0.035
H	5.87	0.02	15
48 h
N	6.02	0.03	15	0.027
H	5.95	0.02	15
(c) Shear force after refrigeration of breast muscles of 120 d- yellow-feathered broilers
0 h	Mean	Standard Deviation (SD)	Number of individuals (n)	P value
N	1.77	0.14	15	0.65
H	1.88	0.22	15
24 h
N	2.42	0.15	15	0.135
H	2.04	0.18	15
48 h
N	2.12	0.17	15	0.249
H	1.83	0.18	15
(d) Shear force after refrigeration of leg muscles of 120 d-yellow-feathered broilers
0 h	Mean	Standard Deviation (SD)	Number of individuals (n)	P value
N	1.96	0.14	15	0.005
H	2.86	0.38	15
24 h
N	2.45	0.16	15	0.177
H	2.87	0.15	15
48 h
N	3.09	0.24	15	0.612
H	2.93	0.16	15
(e) Drip loss after refrigeration of breast muscles of 120 d-yellow-feathered broilers
0 h	Mean	Standard Deviation (SD)	Number of individuals (n)	P value
N	1.48	0.26	15
H	3.12	0.48	15	0.0086
24 h
N	1.95	0.33	15
H	3.98	0.55	15	0.0098
48 h
N	2.18	0.38	15
H	4.25	0.61	15	0.0099
(f) Drip loss after refrigeration of leg muscles of 120 d-yellow-feathered broilers
0 h	Mean	Standard Deviation (SD)	Number of individuals (n)	P value
N	1.18	0.22	15
H	2.68	0.41	15	0.0074
24 h
N	1.6	0.28	15
H	3.35	0.48	15	0.0085
48 h
N	1.82	0.34	15
H	3.6	0.52	15	0.0096

## Sheet: Table S3 Data
(a) pH of DF-1 under heat stress at 43 ℃
H	Mean	Standard Deviation (SD)	Number of individuals (n)	P value
0 h	8.27	0.08	6
1 h	7.85	0.02	6	0.00026
3 h	7.72	0.04	6	0.00065
6 h	7.59	0.02	6	0.00021
N
0 h	8.33	0.02	6
1 h	8.15	0.03	6
3 h	8.11	0.02	6
6 h	8.08	0.04	6
(b) Glucose consumption (mol/L) by DF-1 under heat stress at 43 ℃
H	Mean	Standard Deviation (SD)	Number of individuals (n)	P value
0 h	15.54	1.62	6
1 h	13.66	1.02	6	0.35945
3 h	27.64	2.14	6	0.00631
6 h	34.88	2.46	6	0.00754
N
0 h	15.23	1.23	6
1 h	15.45	1.62	6
3 h	15.66	1.18	6
6 h	15.85	1.43	6
(c) Lactic acid production (mol/L) by DF-1 under heat stress at 43 ℃
H	Mean	Standard Deviation (SD)	Number of individuals (n)	P value
0 h	40.16	2.13	6
1 h	47.34	5.36	6	0.08625
3 h	80.18	8.75	6	0.00961
6 h	140.92	9.06	6	0.00269
N
0 h	40.03	2.51	6
1 h	40.85	2.33	6
3 h	41.32	2.18	6
6 h	44.26	2.29	6
(d) Transcriptional levels of ALDOB gene in muscles of 120 d-yellow-feathered broilers
Breast muscle	Mean	Standard Error (SE)	Number of individuals (n)	P value
N	1.25	0.04	6
H	2.36	0.12	6	0.03261
Leg muscle
N	1.64	0.17	6
H	2.78	0.83	6	0.04892
(e) Transcriptional levels of HSP90B1 gene in muscles of 120 d-yellow-feathered broilers
Breast muscle	Mean	Standard Error (SE)	Number of individuals (n)	P value
N	1.28	0.41	6
H	6.26	1.83	6	0.02165
Leg muscle
N	1.42	0.38	6
H	4.29	0.54	6	0.01652
(f) Gene transcription of DF-1 under heat stress at 43℃
ALDOB	Mean	Standard Error (SE)	Number of individuals (n)	P value
0 h	1.03	0.43	6
1 h	0.24	0.04	6	0.65422
3 h	0.45	0.05	6	0.85891
6 h	14.87	4.01	6	0.00851
HSP90B1
0 h	1.04	0.33	6
1 h	0.53	0.02	6	0.53223
3 h	1.21	0.24	6	0.95451
6 h	14.92	5.13	6	0.01598

## Sheet: Table S4 Data
(a) Glucose consumption (mol/L) by DF-1 under 43 ℃ heat stress after overexpression of ALDOB
0 h	Mean	Standard Deviation (SD)	Number of individuals (n)	P value
NC	22.04	1.02	6
OE	26.88	2.34	6	0.08235
1 h
NC	21.22	2.2	6
OE	21.17	2.35	6	0.98582
3 h
NC	48.28	0.24	6
OE	50.04	0.57	6	0.23524
6 h
NC	11.79	0.96	6
OE	20.98	1.26	6	0.00253
(b) Glucose consumption (mol/L) by DF-1 under 43 ℃ heat stress after knockdown ALDOB
0 h	Mean	Standard Deviation (SD)	Number of individuals (n)	P value
NC	16.73	2.33	6
OE	11.98	1.73	6	0.07825
1 h
NC	6.65	1.32	6
OE	13.48	0.61	6	0.00268
3 h
NC	36.77	1.56	6
OE	20.02	2.54	6	0.00123
6 h
NC	6.98	0.93	6
OE	5.64	1.27	6	0.12529
(c) Lactic acid production (mol/L) by DF-1 under 43 ℃ heat stress after overexpression of ALDOB
0 h	Mean	Standard Deviation (SD)	Number of individuals (n)	P value
NC	50.24	4.54	6
OE	51.44	6.29	6	0.85826
1 h
NC	98.32	10.72	6
OE	100.57	20.36	6	0.78825
3 h
NC	316.76	10.38	6	0.12562
OE	332.49	9.96	6
6 h
NC	175.65	10.94	6
OE	178.77	10.29	6	0.42638
(d) Lactic acid production (mol/L) by DF-1 under 43 ℃ heat stress after knockdown ALDOB
0 h	Mean	Standard Deviation (SD)	Number of individuals (n)	P value
NC	70.02	5.77	6
OE	65.78	4.98	6	0.23821
1 h
NC	84.56	5.73	6
OE	70.87	9.27	6	0.09982
3 h
NC	148.02	12.62	6
OE	136.55	15.98	6	0.23542
6 h
NC	144.29	10.89	6
OE	143.76	11.44	6	0.48532
(e) Glucose consumption (mol/L) by DF-1 under 43 ℃ heat stress after overexpression of HSP90B1
0 h	Mean	Standard Deviation (SD)	Number of individuals (n)	P value
NC	22.34	1.04	6
OE	22.05	2.66	6	0.85423
1 h
NC	20.37	4.54	6
OE	18.45	1.39	6	0.93512
3 h
NC	46.53	12.84	6
OE	6.26	4.03	6	0.00124
6 h
NC	10.89	3.35	6
OE	10.72	1.43	6	0.72591
(f) Glucose consumption (mol/L) by DF-1 under 43 ℃ heat stress after knockdown HSP90B1
0 h	Mean	Standard Deviation (SD)	Number of individuals (n)	P value
NC	15.76	6.76	6
OE	25.97	4.98	6	0.52381
1 h
NC	13.25	1.23	6
OE	16.77	1.71	6	0.08123
3 h
NC	23.34	2.21	6
OE	24.98	0.79	6	0.25682
6 h
NC	6.34	1.78	6
OE	5.98	1.11	6	0.75269
(g) Lactic acid production (mol/L) by DF-1 under 43 ℃ heat stress after overexpression of HSP90B1
0 h	Mean	Standard Deviation (SD)	Number of individuals (n)	P value
NC	48.93	3.74	6
OE	44.36	4.07	6	0.23254
1 h
NC	147.32	5.54	6
OE	106.73	27.33	6	0.07264
3 h
NC	323.39	20.32	6
OE	100.23	10.2	6	0.00153
6 h
NC	173.59	10.94	6
OE	164.37	10.48	6	0.42158
(h) Lactic acid production (mol/L) by DF-1 under 43 ℃ heat stress after knockdown HSP90B1
0 h	Mean	Standard Deviation (SD)	Number of individuals (n)	P value
NC	38.67	3.75	6
OE	42.54	11.98	6	0.12515
1 h
NC	43.5	6.03	6
OE	44.55	8.77	6	0.81626
3 h
NC	138.67	18.97	6
OE	308.78	38.49	6	0.00112
6 h
NC	132.63	10.89	6
OE	136.51	13.59	6	0.82561
